# Supplementary material for: Airway Management of Patients with Suspected or Confirmed COVID-19: Survey Results from Physicians from 19 Countries in Latin America
Source: J Clin Med. 2022 Aug 12;11(16):4731. doi: 10.3390/jcm11164731 (PMC9410431; doi:10.3390/jcm11164731)
Supplement: Supplementary file 1 [file jcm-11-04731-s001.zip]

Archive with 2 entries (2 files):
- COVID-19-SURVEY (Ingles) 37 items.pdf
- jcm-1787507-final supplementary.pdf
